# Supplementary material for: Ant parasitoidism in checkered beetles: Phyllobaenus obscurus developing inside intact cocoons of two species of the Ectatomma ruidum species complex
Source: PLoS One. 2026 Mar 20;21(3):e0335300. doi: 10.1371/journal.pone.0335300 (PMC13004353; doi:10.1371/journal.pone.0335300)
Supplement: S1 Table — µQ: number of microgynes. (XLSX) [file pone.0335300.s002.xlsx]

## Sheet: Hoja1
Species	Site	collecting date	Colony ID	Queen number	µQ	workers	mermithized workers	males	cocoons	larvae	parasitized cocoons	Notes
Ectatomma ruidum sp. 2	Bajos de Coyula (Highway to Huatulco just before Km 233, after the bridge on the right)	2015-11-22	1	0	3	172	1	0	47	0	0
Ectatomma ruidum sp. 2	Bajos de Coyula	2015-11-22	2	0	0	68	0	0	2	2	0
Ectatomma ruidum sp. 2	Bajos de Coyula	2015-11-22	3	1	0	228	0	0	55	0	0
Ectatomma ruidum sp. 2	Bajos de Coyula	2015-11-22	4	0	0	197	1	0	7	0	0
Ectatomma ruidum sp. 3	Rancheria Yerba Santa (8 km from Puerto Escondido, Highway to Oaxaca Km 231-232)	2015-11-21	1	0	1	153	0	0	74	28	0
Ectatomma ruidum sp. 3	Rancheria Yerba Santa	2015-11-21	2	0	0	94	0	0	9	18	0
Ectatomma ruidum sp. 3	Rancheria Yerba Santa	2015-11-21	3	0	1	60	0	0	38	15	0
Ectatomma ruidum sp. 3	Rancheria Yerba Santa	2015-11-21	4	0	1	95	0	0	51	11	1	1 Cleridae
Ectatomma ruidum sp. 4	Mazunte towards Huatulco (approximately 1 km after Villanueva, Tonacapa Municipality (next to the hedge)	2015-11-20	1	1	0	114	0	0	81	63	1	1 female Eucharitidae (Kapala sp.)
Ectatomma ruidum sp. 4	Mazunte towards Huatulco	2015-11-20	2	0	0	86	0	0	5	0	0
Ectatomma ruidum sp. 4	Mazunte towards Huatulco	2015-11-20	3	0	0	65	0	0	33	5	2	2 males Kapala same cocoon, 1 male pupa Kapala
Ectatomma ruidum sp. 4	Mazunte towards Huatulco	2015-11-20	4	0	0	225	0	0	114	19	0
Ectatomma ruidum sp. 2	Puente Coyula (at Bajos de Coyula)	2016-10-20	1	0	0	34	1	2	6	4	0
Ectatomma ruidum sp. 2	Puente Coyula	2016-10-20	2	0	0	86	0	0	40	8	0
Ectatomma ruidum sp. 2	Puente Coyula	2016-10-20	3B	1	1	25	0	0	3	0	0
Ectatomma ruidum sp. 2	Puente Coyula	2016-10-20	4	0	0	32	0	0	17	2	0
Ectatomma ruidum sp. 2	Puente Coyula	2016-10-20	5	0	0	33	0	0	26	0	0
Ectatomma ruidum sp. 2	Puente Coyula	2016-10-20	12	0	0	20	0	0	10	0	0
Ectatomma ruidum sp. 2	Puente Coyula	2016-10-20	15	0	0	22	0	0	9	0	0
Ectatomma ruidum sp. 2	Puente Coyula	2016-10-20	18B	0	0	126	0	0	10	4	1	1 pupa Kapala
Ectatomma ruidum sp. 2	Puente Coyula	2016-10-20	19	0	0	93	0	0	82	48	0
Ectatomma ruidum sp. 2	Puente Coyula	2016-10-20	20	0	0	26	0	0	14	0	0
Ectatomma ruidum sp. 2	Puente Coyula	2016-10-20	21	0	0	49	0	0	43	2	0
Ectatomma ruidum sp. 2	Puente Coyula	2016-10-20	24	1	0	56	0	0	60	5	0
Ectatomma ruidum sp. 2	Puente Coyula	2016-10-20	25	0	0	42	0	4	50	1	0
Ectatomma ruidum sp. 2	Puente Coyula	2016-10-20	27	0	0	37	0	0	117	0	0
Ectatomma ruidum sp. 3	Rancheria Yerba Santa	24-25/10/2016	1	1	0	267	3	8	53	61	0
Ectatomma ruidum sp. 3	Rancheria Yerba Santa	24-25/10/2016	2	0	0	138	0	2	78	126	0
Ectatomma ruidum sp. 3	Rancheria Yerba Santa	2016-10-25	3	0	0	47	0	0	126	2	2	1 male phtysergthe with planidia fed, 1 L3
Ectatomma ruidum sp. 3	Rancheria Yerba Santa	2016-10-25	4	0	0	137	0	3	51	105	0
Ectatomma ruidum sp. 3	Rancheria Yerba Santa	2016-10-25	5	0	0	81	0	0	44	5	0
Ectatomma ruidum sp. 3	Rancheria Yerba Santa	24-25/10/2016	8	0	0	145	1	15	150	25	0
Ectatomma ruidum sp. 3	Rancheria Yerba Santa	2016-10-25	9	0	0	180	2	0	65	36	0
Ectatomma ruidum sp. 3	Rancheria Yerba Santa	2016-10-25	10	1	0	100	0	4	33	24	0
Ectatomma ruidum sp. 3	Rancheria Yerba Santa	2016-10-24	13	1	0	226	1	0	41	122	0
Ectatomma ruidum sp. 3	Rancheria Yerba Santa	2016-10-25	16	0	1	26		1	39	0	0
Ectatomma ruidum sp. 3	Rancheria Yerba Santa	2016-10-25	17	1	1	158	7	7	41	34	0
Ectatomma ruidum sp. 3	Rancheria Yerba Santa	2016-10-25	19	0	0	109	1	2	74	51	0
Ectatomma ruidum sp. 3	Rancheria Yerba Santa	2016-10-24	21	0	1	165	4	9	141	6	0
Ectatomma ruidum sp. 3	Rancheria Yerba Santa	2016-10-24	24	1	0	227	6	4	109	119	0
Ectatomma ruidum sp. 3	Rancheria Yerba Santa	24-25/10/2016	25	0	0	117	4	0	10	10	0
Ectatomma ruidum sp. 3	Rancheria Yerba Santa	2016-10-25	26	0	0	127	3	7	67	30	0
Ectatomma ruidum sp. 3	Rancheria Yerba Santa	2016-10-25	27	0	0	37	0	0	121	1	0
Ectatomma ruidum sp. 3	Rancheria Yerba Santa	2016-10-25	Z	0	0	203	1	2	42	37	0
Ectatomma ruidum sp. 4	Puente Cuatode	2016-10-21	1	1	0	194	0	7	154	4	1	Eucharitidae 1 female Kapala
Ectatomma ruidum sp. 4	Puente Cuatode	2016-10-21	2	1	0	56	0	2	56	20	0
Ectatomma ruidum sp. 4	Puente Cuatode	2016-10-22	3	0	0	19	0	0	36	3	1	Larva Cleridae
Ectatomma ruidum sp. 4	Puente Cuatode	2016-10-21	4	1	0	119	0	0	13	81	0
Ectatomma ruidum sp. 4	Puente Cuatode	2016-10-21	9	0	0	185	0	9	135	86	0
Ectatomma ruidum sp. 4	Puente Cuatode	2016-10-21	12	0	0	68	0	12	80	0	0
Ectatomma ruidum sp. 4	Puente Cuatode	2016-10-21	13	0	0	97	0	1	47	0	0
Ectatomma ruidum sp. 4	Puente Cuatode	2016-10-21	14	1	0	187	0	3	120	45	1	Eucharitidae
Ectatomma ruidum sp. 4	Puente Cuatode	2016-10-21	15	1	0	122	0	2	37	9	0
Ectatomma ruidum sp. 4	Puente Cuatode	2016-10-21	16	1	0	166	0	4	97	4	0
Ectatomma ruidum sp. 4	Puente Cuatode	2016-10-21	19	1	0	71	0	0	67	18	0
Ectatomma ruidum sp. 4	Puente Cuatode	2016-10-22	19C	0	0	21	0	3	55	0	1	Larva Cleridae
Ectatomma ruidum sp. 4	Puente Cuatode	2016-10-21	21	0	0	101	0	2	73	45	0
Ectatomma ruidum sp. 4	Puente Cuatode	2016-10-21	22	1	0	70	0	7	66	45	2	Cleridae ( 1 Larva, 1 cocoon with an exit hole
Ectatomma ruidum sp. 4	Puente Cuatode	2016-10-21	23	0	0	111	0	0	114	7	0
Ectatomma ruidum sp. 4	Puente Cuatode	2016-10-22	24	0	0	23	0	5	38	3	0
Ectatomma ruidum sp. 4	Puente Cuatode	2016-10-21	27	0	0	36	0	0	41	1	0
Ectatomma ruidum sp. 4	Puente Zapotal (Road Mazunte towards Huatulco)	2016-10-22	1	1	0	244	0	1	16	9	0
Ectatomma ruidum sp. 4	Puente Zapotal	2016-10-22	6	1	0	335	0	13	132	16	0
Ectatomma ruidum sp. 4	Puente Zapotal	2016-10-22	7	1	0	342	0	6	120	6	0
Ectatomma ruidum sp. 4	Puente Zapotal	2016-10-22	9	0	0	141	0	5	117	26	0
Ectatomma ruidum sp. 4	Puente Zapotal	2016-10-22	10	0	1	72	0	0	68	2	0
Ectatomma ruidum sp. 4	Puente Zapotal	2016-10-22	15	1	0	368	0	6	161	25	0
Ectatomma ruidum sp. 4	Puente Zapotal	2016-10-22	21	0	0	93	0	1	10	1	0
Ectatomma ruidum sp. 4	Puente Zapotal	2016-10-22	22	0	0	286	0	11	82	24	0
Ectatomma ruidum sp. 4	Puente Zapotal	2016-10-22	25	1	0	134	0	0	11	7	0
Ectatomma ruidum sp. 4	Piedras negras	2016-10-23	4	1	0	156	0	12	41	2	0
Ectatomma ruidum sp. 4	Piedras negras	2016-10-23	5	0	0	31	0	8	39	0	0
Ectatomma ruidum sp. 4	Piedras negras	2016-10-23	7	1	0	75	0	12	7	16	0
Ectatomma ruidum sp. 4	Piedras negras	2016-10-23	11	1	0	72	0	17	11	15	0
Ectatomma ruidum sp. 4	Piedras negras	2016-10-23	12	2	0	199	0	0	154	50	0
Ectatomma ruidum sp. 4	Piedras negras	2016-10-23	14	0	0	52	0	2	6	0	0
Ectatomma ruidum sp. 4	Piedras negras	2016-10-23	15	1	0	39	0	2	20	14	0
Ectatomma ruidum sp. 4	Piedras negras	2016-10-23	16	1	0	79	0	13	51	0	0
Ectatomma ruidum sp. 4	Piedras negras	2016-10-23	17	1	0	82	0	15	31	17	0
Ectatomma ruidum sp. 4	Piedras negras	2016-10-23	21	0	0	24	0	2	12	0	0
Ectatomma ruidum sp. 4	Piedras negras	2016-10-23	22	1	0	135	0	6	7	4	0
Ectatomma ruidum sp. 4	Piedras negras	2016-10-23	24	1	0	33	0	0	32	22	0
Ectatomma ruidum sp. 4	Piedras negras	2016-10-23	26	1	0	81	0	0	79	51	0
Ectatomma ruidum sp. 4	Puente Zapotal	2017-10-30	GPL1	0	0	89	0	2	30	37	0
Ectatomma ruidum sp. 4	Puente Zapotal	2017-10-30	GPL2	0	0	84	0	0	29	35	0
Ectatomma ruidum sp. 4	Puente Zapotal	2017-10-31	GPL3	0	0	207	0	0	108	33	0
Ectatomma ruidum sp. 4	Puente Zapotal	2017-10-31	GPL4	0	0	102	0	1	131	57	0
Ectatomma ruidum sp. 4	Puente Zapotal	2017-11-01	GPL5	0	0	33	0	0	52	27	0
Ectatomma ruidum sp. 4	Puente Zapotal	2017-11-01	GPL6	1	0	160	0	1	158	39	0
Ectatomma ruidum sp. 4	Puente Zapotal	2017-10-30	JPL1	1	0	49	0	1	1	8	0
Ectatomma ruidum sp. 4	Puente Zapotal	2017-10-30	JPL2	0	0	25	0	1	1	0	0
Ectatomma ruidum sp. 4	Puente Zapotal	2017-10-30	JPL3	1	0	44	0	0	59	19	0
Ectatomma ruidum sp. 4	Puente Zapotal	2017-10-31	JPL4	0	1	76	0	0	103	45	0
Ectatomma ruidum sp. 4	Puente Zapotal	2017-10-31	JPL5	0	0	6	0	1	36	1	0
Ectatomma ruidum sp. 4	Puente Zapotal	2017-11-01	JPL6	1	0	168	0	1	136	94	0
Ectatomma ruidum sp. 4	Puente Zapotal	2017-11-01	JPL7	1	0	78	0	0	69	31	0
Ectatomma ruidum sp. 4	Puente Zapotal	2017-11-01	JPL8	1	0	98	0	0	130	48	0
Ectatomma ruidum sp. 4	Puente Zapotal	2017-11-01	JPL9	0	0	40	0	0	28	4	0
		total	11060	39	12	10706	36	267	5795	2185	13
